# Supplementary material for: A retrospective study of prevalence and pattern of international consensus on ANA patterns among patients with hepatitis C virus infection
Source: PeerJ. 2022 Oct 18;10:e14200. doi: 10.7717/peerj.14200 (PMC9586114; doi:10.7717/peerj.14200)
Supplement: Supplemental Information 1 — We used this data for statistical analysis to compare positive and negative ANA. [file peerj-10-14200-s001.xlsx]

## Sheet: raw data
T0 raw data Order	T0_ANA(+):1	T0_ANA320(+):1	T0_ANA320(+):1	T0_ANA320(+):1	T0_ANA640(+):1	Gender	Birth	Age	Body height	Body weight	Body Mass Index	creatine	Creatine clerance	estimated Glomerular filtration rate	ALT	HCV RNA viral load	genotype	PT-INR	Total bilirubin	Albumin	Hb	HBsAg	Liver cirrhosis	HCC	HCC_DATE	FIBROSIS	MELD score	Child-Turcotte-Pugh (CTP) score	FIB-4	HIV	diabetes mellitus	Hypertension	Cerebrovascular accident	cardiovascular disease	autoimmune disease	alcohol	post transplatation	Chronic kidney disease	CANCER history	T0_ANA_	T0	To_	ANA_T0	AC 0_T0	AC R_T0	AC 1_T0	AC 1_T0	AC 2_T0	AC 3_T0
1	1	0			0	M	1950-12-14	70	158.2	49.4	19.7385	0.89	53.96	84.75	22	22321	2	0.98	0.6	4.2	14.9	Reactive	0	0		1	6.43	A	1.87	0	0	0	0	0	0	1	0	0	0	1:160 reactive	160	5	2
2	1	0			0	M	1966-01-22	55	173.2	73.3	24.4348	0.85	90.61	93.93	169	184634	2	1.04	0.6	4.7	16	Nonreactive	0	0		0	6.869	A	2.09	0	0	0	0	0	0	1	0	0	0	1:160 reactive	160	27	4
3	1	0			0	M	1958-02-25	63	159.5	82	32.2324	0.92	64.69	83.36	27	811	1b	1	0.4	3.9	12.5	Nonreactive	1	1	2019-10-29	4	6.43	A	5.01	0	0	1	0	1	0	1	0	0	1	1:160 reactive	160	4	2			1:160 reactive	160
4	0	0			0	M	1977-12-02	44	180.8	115.9	35.4557	0.83	113.35	101.12	100	117141	2	0.95	0.6	4.4	14	Nonreactive	0	0		3	6.43	A	1.33	0	0	0	0	0	0	1	0	0	1	1:80 reactive	80	4	2
5	0	0			0	F	1961-07-14	60	138	40	21.004	0.39	96.87	185.14	12	608511	inde	0.87	0.8	3.9	10.9	Nonreactive	0	0		0	6.43	A	2.96	0	0	0	0	0	0	1	0	0	0	1:80 reactive	80	4	4			1:80 reactive	80
6	0	0			0	M	1977-03-16	44	169	81	28.3604	0.89	93.33	93.29	108	275399	1	0.9	0.6	4.1	15.1	Nonreactive	0	0		1	6.43	A	2.48	0	0	0	0	0	0	0	0	0	0	1:80 reactive	80	4	2
7	0	0			0	F	1959-05-06	61	150	43	19.1111	0.89	45.06	64.48	17	1510000	2	0.87	0.2	4.2	13.6	Nonreactive	0	0		0	6.43	A	1.59	0	0	0	0	0	0	0	0	0	0	1:80 reactive	80	4	2
8	0	0			0	M	1976-10-21	44	155	74	30.8012	0.72	97.22	119.15	1984	72475	1b	0.96	2.5	3.7	15.5	High Reactive	0	0		4	9.894	A	9.68	0	0	0	0	0	0	1	0	0	0	1:80 reactive	80	1	1			1:80 reactive	80
9	0	0			0	M	1956-12-28	64	158.4	51	20.3264	0.92	58.51	83.09	105	7008120	1b	0.95	0.6	1.9	12.8	Nonreactive	0	0		3	6.43	A	4.79	0	0	0	0	0	0	1	0	0	0	1:80 reactive	80	4	2
10	0	0			0	F	1949-12-20	71	155.9	69	28.3894	0.8	52.48	70.91	68	6681	1b	0.96	0.6	4.2	14.8	Nonreactive	0	0		3	6.43	A	3.04	0	0	0	0	0	0	0	0	0	1	1:80 reactive	80	1	1			1:80 reactive	80
11	0	0			0	M	1943-04-13	77	155	59.6	24.8075	1.55	29.64	43.7	36	69900	6	1.03	0.6	4	13.4	Nonreactive	0	0		2	6.43	A	2.37	0	0	1	0	0	0	1	0	0	0	1:80 reactive	80	8	1
12	1	0			0	F	1964-11-30	56	162.8	52.7	19.8839	0.54	96.78	117.21	31	5500000	2	0.96	0.9	4.5	14.6	Nonreactive	0	0		1	6.43	A	1.65	0	0	0	0	0	0	0	0	0	0	1:160 reactive	160	4	2			1:160 reactive	160
13	1	0			0	M	1946-01-03	74	165	42	15.427	1.12	34.37	64.09	8	1048035	inde	0.99	0.6	4.1	14.1	Nonreactive	0	0		2	6.43	A	2.28	0	0	0	0	1	0	1	0	0	1	1:160 reactive	160	4	2
14	0	0			0	M	1952-09-01	68	163.5	88	32.919	0.9	64.94	83.92	28	14736131	2	0.98	0.5	4.2	14.3	Nonreactive	0	0		4	6.43	A	2.04	0	0	0	0	0	0	0	0	0	0	1:80 reactive	80	4	2
15	1	1	8	2	0	F	1968-11-06	52	158.6	67	26.636	0.48	113.75	136.35	18	1293389	6	1	0.5	4.4	8.4	Nonreactive	0	0		0	6.43	A	0.69	0	0	0	0	0	0	1	0	0	0	1:320 reactive	320	8	4
16	1	0			0	M	1939-01-05	81	163.7	78	29.107	1.47	32.66	45.98	19	1191	inde	0.99	0.8	3.8	12.8	Nonreactive	0	0		3	6.43	A	3.48	0	0	1	0	0	0	0	0	0	0	1:160 reactive	160	1	3			1:160 reactive	160
17	0	0			0	M	1965-08-07	55	167.1	70.5	25.2485	1.01	71.27	76.69	33	2758046	1b	0.97	0.7	3.9	14.8	Nonreactive	0	0		0	6.525	A	1.54	0	0	1	0	0	0	0	0	0	0	1:80 reactive	80	4	1
18	0	0			0	M	1949-12-28	71	158	71	28.441	0.8	65.41	95.57	39	1573956	1b	0.92	0.7	4.4	15.6	Nonreactive	0	0		1	6.43	A	2.62	0	0	0	0	0	0	0	0	0	0	Negative	0	0	1	Negative
19	0	0			0	F	1950-12-15	70	153.7	58	24.5516	0.61	68.03	97.25	40	4289865	2	0.99	0.6	4.4	14.7	Nonreactive	0	0		0	6.43	A	1.91	0	0	0	0	0	0	0	0	0	0	1:80 reactive	80	4	3			1:80 reactive	80
20	1	0			0	M	1953-09-17	67	155.5	75	31.017	0.7	76.55	112.83	65	76121	1b	1.13	0.8	3.3	14.3	Nonreactive	0	0		4	7.799	A	7.06	0	0	1	0	1	0	0	0	0	1	1:160 reactive	160	4	3
21	0	0			0	M	1936-07-25	84	158.8	54	21.4138	1.27	33.07	54.03	37	904542	2	0.97	1.2	4.1	14.6	Nonreactive	0	0		2	9.407	A	2.7	0	0	1	0	0	0	1	0	0	1	1:80 reactive	80	4	3
22	1	0			0	M	1957-04-04	63	162.9	62.8	23.6656	1.18	51.91	62.35	91	184157	2	0.97	0.8	3.9	14.9	Nonreactive	0	0		2	6.43	A	2.52	0	0	0	0	0	0	1	0	0	0	1:160 reactive	160	27	2
23	0	0			0	F	1959-02-23	61	145	44	20.9275	0.75	54.71	83	132	3530000	1b	1.16	1.1	4.5	13.3	Reactive	1	0		4	8.453	A	17.75	0	0	0	0	0	0	0	0	0	0	1:80 reactive	80	4	1
24	0	0			0	F	1953-10-23	67	159	42.3	16.7319	0.59	61.79	101.98	32	2979187	1a	0.95	0.4	3.7	13.3	Nonreactive	0	0		4	6.43	A	2.2	0	1	0	0	0	0	0	0	0	0	1:80 reactive	80	21	2
25	0	0			0	M	1959-12-29	61	177	83	26.493	1.16	64.23	64.22	37	15049387	1b	0.9	0.7	4.4	14.3	Nonreactive	0	0		0	7.85	A	1.96	0	1	1	0	0	0	1	0	0	1	1:80 reactive	80	4	2
26	1	1	1	0	1	F	1932-07-30	88	132	32.7	18.7672	0.73	27.5	75.24	16	427171	1b	0.95	0.5	3.8	12.9	Nonreactive	0	0		2	6.43	A	2.85	0	0	0	1	0	0	1	0	0	0	1:5120 reactive	5120	1	1			1:5120 reactive	5120
27	1	1	4,8,21		0	F	1982-08-31	38	165	63	23.1405	0.57	120.42	118.7	20	24900	1b	0.94	0.5	4.3	12.7	Nonreactive	0	0		0	6.43	A	0.5	0	0	0	0	0	0	1	0	0	0	1:320 reactive	320	4	4
28	1	1	1,21		1	F	1952-01-04	68	162	47	17.9089	0.35	112.56	185.18	115	5331410	1b	1.16	0.5	1.9	5.9	Nonreactive	0	0		3	8.092	A	1.73	0	0	0	0	0	1	0	0	0	0	>1:5120 reactive	5120	1	4			>1:5120 reactive	5120
29	0	0			0	F	1944-06-18	76	152	55	23.8054	0.45	82.61	135.47	40	4699267	1b	1.07	0.7	3.8	12.5	Reactive	0	0		0	6.43	A	3.21	0	1	1	0	0	0	0	0	0	0	1:80 reactive	80	4	4			1:80 reactive	80
30	1	1	6		0	F	1964-08-29	56	159	67	26.5021	0.73	72.54	82.47	31	1552038	1a	0.96	1	4.2	13.3	Nonreactive	0	0		0	6.43	A	1.71	0	0	1	1	0	0	0	0	0	0	1:320 reactive	320	6	4						1:80 reactive
31	1	1	1,4	3	0	F	1935-09-13	85	147.8	57	26.0931	0.82	36.96	66.42	66	13282	2	0.92	0.5	3.9	12.5	Nonreactive	0	0		0	6.43	A	1.16	0	0	0	0	0	0	0	0	0	0	1:320 reactive	320	4	2			1:320 reactive	320
32	0	0			0	F	1949-12-16	71	151	63	27.6304	0.8	48.77	70.91	18	1888711	1b	0.92	0.6	4.3	12	Nonreactive	0	0		3	6.43	A	2.75	0	1	1	0	0	0	0	0	0	0	1:80 reactive	80	4	3			1:80 reactive	80
33	1	1	1,4,5		0	M	1959-02-10	61	174	80	26.4236	1.14	62.53	65.31	38	2448131	1b	0.95	0.4	4.1	14.1	Nonreactive	0	0		3	7.684	A	1.29	0	1	1	0	0	0	0	0	0	0	1:320 reactive	320	4	4			1:320 reactive	320
34	1	1	1,4	3	0	M	1951-06-27	69	175	74	24.1633	1.29	50.83	55.22	69	158214	2	1.04	0.7	4.4	13.7	Nonreactive	0	0		4	9.306	A	4.93	0	0	1	1	0	0	1	0	0	0	1:320 reactive	320	4	2			1:320 reactive	320
35	1	1	1,4,24		0	M	1953-12-20	67	158	75	30.0433	1.32	-43.01	54.27	43	66469	1b	1.15	0.6	3.7	12.8	Reactive	0	0		0	10.652	A	1.88	0	1	1	0	0	0	0	0	0	0	1:320 reactive	320	4	4			1:320 reactive	320
36	1	1	21		0	M	1963-08-29	57	172.5	69	23.1884	1.27	58.77	58.66	9	517	2	1.06	0.7	3.9	9.6	Reactive	1	0		4	9.37	A	3.77	0	1	1	0	1	0	1	0	0	1	1:320 reactive	320	21	3			1:80 reactive	80
37	1	1	1,4,21		1	F	1960-02-09	60	157.4	57	23.0073	0.76	65.17	77.63	15	242394	1b	1.08	0.4	3.8	14	Nonreactive	0	0		0	6.43	A	2.89	0	0	0	0	0	1	0	0	0	0	1:1280 reactive	1280	4	3			1:1280 reactive	1280
38	0	0			0	F	1935-10-12	85	149.1	47.9	21.5467	1.05	29.35	49.93	25	381898	2	0.93	0.5	4.3	12.1	Nonreactive	0	0		0	6.897	A	4.52	0	1	1	0	0	0	0	0	0	0	1:80 reactive	80	4	3			1:80 reactive	80
39	0	0			0	M	1977-11-20	43	165.4	58.8	21.4935	0.62	127.77	142.27	46	1113414	1a	1.03	0.9	4.5	15.4	Reactive	0	0		1	6.43	A	0.67	0	0	0	0	0	0	0	0	0	0	1:80 reactive	80	4	3			1:80 reactive	80
40	1	1	3		0	F	1933-05-21	87	151.3	58	25.3367	1.04	29.35	50.24	43	909022	1b	1.3	0.4	3.5	7	Nonreactive	0	0		3	9.744	A	7.24	0	1	1	0	0	0	0	0	0	0	1:320 reactive	320	3	2						1:320 reactive
41	1	1	23		0	M	1965-05-07	55	166.5	78	28.1362	0.92	77.7	85.41	688	487813	1b	0.96	0.5	4.2	13.5	Nonreactive	0	0		0	6.43	A	0.49	0	0	1	0	0	0			0	0	1:320 reactive	320	23	2
42	1	0			0	F	1956-02-27	64	151.6	55	23.9312	0.51	86.13	121.41	19	6030000	1b	0.91	0.7	4.3	13.2	Nonreactive	0	0		0	6.43	A	1.37	0	1	1	0	0	0	0	0	0	0	1:160 reactive	160	4	3			1:160 reactive	160
43	1	0			0	F	1968-12-05	52	151	65	28.5075	0.63	80.14	99.62	37	92984	1b	1	0.7	4.3	13.3	Nonreactive	0	0		2	6.43	A	1.94	0	0	0	0	0	0	0	0	0	0	1:160 reactive	160	26	4
44	1	1	4	1	1	F	1975-07-25	45	154.5	72	30.1631	0.59	96.38	110.22	31	107695	1b	1.03	0.6	4.7	7.1	Nonreactive	0	0		1	6.43	A	1.41	0	0	0	0	1	0	0	0	0	1	1:640 reactive	640	4	1
45	0	0			0	M	1960-02-12	60	160	53	20.7031	0.88	66.08	88.34	59	32200	2	0.99	0.4	4.5	15.2	Nonreactive	0	0		2	6.43	A	1.32	0	0	0	0	0	0	1	0	0	0	1:80 reactive	80	4	5			1:80 reactive	80
46	0	0			0	M	1957-11-19	63	166	51	18.5078	0.92	59.28	83.36	57	79375	1b	0.94	0.5	4.3	16.5	Nonreactive	0	0		1	6.43	A	1.67	0	0	0	0	0	0	0	0	0	0	1:80 reactive	80	4	2			1:80 reactive	80
47	0	0			0	M	1956-12-12	64	168	59.7	21.1522	0.83	75.92	93.57	45	4780000	1b	1	0.6	3.8	12.8	Nonreactive	0	0		2	6.43	A	1.54	0	0	0	0	0	0	1	0	0	0	1:80 reactive	80	4	5			1:80 reactive	80
48	0	0			0	F	1932-03-10	88	153.5	52	22.0692	1.72	17.88	27.98	13	70158	1b	0.92	0.3	3.8	11.1	Nonreactive	0	0		1	11.62	A	2.78	0	0	1	0	0	0	0	0	0	0	1:80 reactive	80	27	2
49	1	0			0	M	1958-10-05	62	169.7	87.8	30.4881	0.81	83.98	96.56	78	11100000	1b	0.97	1	4.5	16.5	Nonreactive	0	0		2	6.43	A	2.6	0	0	0	0	0	0	0	0	0	0	1:160 reactive	160	1	3			1:160 reactive	160
50	1	1	9		0	M	1959-06-10	61	169	80.5	28.1853	0.87	78.57	89.21	24	12431681	inde	0.97	0.9	4.2	14.5	Nonreactive	0	0		1	6.43	A	1.63	0	0	0	0	0	0	0	0	0	0	1:320 reactive	320	9	2			1:80 reactive	80
51	0	0			0	M	1955-11-13	65	162	68	25.9107	0.78	74.23	100.21	40	28000000	1b	0.93	0.6	4.3	16	Nonreactive	0	0		0	6.43	A	0.95	0	0	0	0	0	0	0	0	0	0	1:80 reactive	80	4	3
52	1	0			0	M	1946-08-31	74	168	63	22.3214	0.77	73.33	98.76	44	396	inde	0.92	0.6	4	13.4	Nonreactive	0	0		0	6.43	A	2.32	0	1	1	0	0	0	0	0	0	0	1:160 reactive	160	4	2
53	0	0			0	M	1974-12-27	46	162.3	68.9	26.1567	0.77	97.68	109.25	113	600160	6	0.94	0.5	4.1	16.4	Nonreactive	0	0		0	6.43	A	1.59	0	0	1	0	0	0	1	0	0	0	1:80 reactive	80	4	5			1:80 reactive	80
54	0	0			0	M	1938-04-01	82	161	60	23.1473	0.92	49.65	78.96	57	25778	inde	1.01	1.2	4.2	14.4	Nonreactive	0	0		3	7.231	A	2.83	0	0	1	0	0	0	0	0	0	0	1:80 reactive	80	4	3
55	1	1	1,4,7,27		0	M	1963-12-03	57	171.8	62.8	21.2771	0.94	77.02	83.02	58	4780000	1a	0.95	0.8	3.8	14.6	Nonreactive	0	0		3	6.43	A	2	0	0	0	0	0	0	1	0	0	0	1:320 reactive	320	4	5			1:320 reactive	320
56	1	1	1,4,27		1	F	1964-04-15	56	168	85	30.1162	0.69	84.51	88.01	15	7962790	2	0.96	0.4	4.4	13.8	Nonreactive	0	0		0	6.43	A	1.32	0	0	0	0	0	0	1	0	0	0	1:640 reactive	640	27	4			1:320 reactive	320
57	1	0			0	M	1986-01-07	34	173.9	87.6	28.9671	0.62	156.08	148.5	254	85594	2	0.99	0.9	3.2	15	Nonreactive	0	0		1	6.43	A	1.89	0	0	0	0	1	0	0	0	1	0	1:160 reactive	160	4	3
58	0	0			0	F	1951-11-01	69	151.3	53	23.1525	0.65	62.9	90.38	34	90419	1b	0.85	0.7	4.4	14.2	Nonreactive	0	0		0	6.43	A	1.63	0	0	0	0	0	0	0	0	0	0	1:80 reactive	80	4	2			1:80 reactive	80
59	1	1	4	1	0	M	1939-01-02	81	168.2	76.1	26.8988	1.29	39.22	53.46	22	1385520	1b	0.97	0.7	3.8	15	Reactive	0	0		0	8.867	A	2.98	0	0	0	0	0	0	0	0	0	0	1:320 reactive	320	4	3			1:80 reactive	80
60	0	0			0	F	1955-02-09	65	147	56	25.9151	1	40.91	55.64	44	1644633	2	0.9	0.6	4.2	13.1	Nonreactive	0	0		2	6.43	A	2.87	0	0	1	0	0	0	0	0	0	0	1:80 reactive	80	4	2
61	1	1	16		0	F	1984-03-26	36	160	58	22.6562	0.51	130	136.45	13	6496	3	1.03	0.2	4.3	7.4	Nonreactive	0	0		1	6.761	A	0.65	0	0	0	0	0	0	1	0	0	0	1:320 reactive	320	16	2
62	0	0			0	M	1975-02-16	45	175	91	29.7143	0.79	111.07	106.07	53	1785698	1b	0.93	0.6	4.2	15	Nonreactive	0	0		0	6.43	A	1.12	0	0	1	0	0	0	0	0	0	0	1:80 reactive	80	4	2
63	1	1	4,5		1	F	1945-12-24	75	135	47	25.7888	0.86	34.8	64.5	19	2966184	1b	1.16	1	3.3	11	Nonreactive	0	0		0	8.092	A	2.1	0	0	0	0	0	0	0	0	0	0	1:5120 reactive	5120	4	2
64	1	0			0	F	1958-10-30	62	156	61.9	25.4356	0.56	84.85	109.69	54	113384	2	1.02	0.6	4.3	13.4	Nonreactive	0	0		2	6.652	A	1.61	0	0	1	0	0	0	0	0	0	0	1:160 reactive	160	1	3			1:160 reactive	160
65	1	0			0	M	1952-03-18	68	160	70	27.3438	1.1	50.91	66.57	22	4995105	2	0.99	0.6	4.6	12.4	Nonreactive	1	0		4	6.43	A	3.53	0	1	1	0	0	0	1	0	0	0	1:160 reactive	160	8	4			1:80 reactive	80
66	1	0			0	M	1965-09-28	55	175.3	54	17.5724	1.05	60.71	73.33	29	414421	2	1.07	0.5	5	16.7	Nonreactive	0	0		0	7.655	A	1.69	0	0	0	0	0	0	0	0	0	0	1:160 reactive	160	4	4			1:160 reactive	160
67	1	0			0	M	1947-08-10	73	155	50	20.8117	0.7	65.48	110.55	27	505605	2	1.05	0.7	3.9	13.5	Nonreactive	0	0		1	6.976	A	1.79	0	0	1	0	0	0	0	0	0	0	1:160 reactive	160	4	2
68	1	1	3		1	F	1954-04-01	66	155	62	25.8065	0.82	54.33	69.75	63	453063	inde	1.27	0.8	3	10.6	Nonreactive	1	0		4	9.107	B	6.65	0	0	1	0	0	0	1	0	0	0	1:2560 reactive	2560	3	3						1:2560 reactive
69	0	0			0	F	1983-09-16	37	169	58.5	20.4825	0.58	122.65	116.98	12	2986595	2	0.98	0.4	3.9	11.9	Nonreactive	0	0		0	6.43	A	1.63	0	0	0	0	1	0	0	0	0	1	1:80 reactive	80	4	3			1:80 reactive	80
70	1	0			0	M	1947-10-25	73	166	93	33.7495	1	56.02	73.25	31	9848971	inde	0.96	0.5	4.1	14.8	Nonreactive	0	0		2	6.43	A	2.11	0	0	1	0	0	0	0	0	0	0	1:160 reactive	160	1	4			1:160 reactive	160
71	1	1	4	1	0	F	1937-06-21	83	141	50	25.1496	0.57	50.29	101.3	33	71616	1b	1	0.4	3.9	13.2	Nonreactive	0	0		3	6.43	A	3.72	0	1	0	0	0	0	0	0	0	1	1:320 reactive	320	4	2
72	0	0			0	M	1968-05-23	52	155	66	27.4714	0.72	88.11	114.64	62	80471	2	1.16	0.7	3.1	12.4	Reactive	0	0		4	8.092	A	4.18	0	0	0	0	0	0	0	0	0	0	1:80 reactive	80	4	2
73	1	1	1,4,21		1	F	1937-02-12	83	155	53	22.0604	2.01	16.77	23.66	28	1622230	2	1.19	1.3	1.5	6.9	Nonreactive	1	0		4	16.051	B	7.72	0	0	1	0	0	0	0	0	0	0	1:640 reactive	640	4	4			1:640 reactive	640
74	0	0			0	M	1957-02-20	63	166.8	72	25.8786	1.67	38.91	41.76	24	990100	1b	0.82	0.5	3.9	11.1	Nonreactive	0	0		0	6.43	A	1.05	0	1	1	0	0	0	0	0	0	0	1:80 reactive	80	4	4			1:80 reactive	80
75	1	1	5,27		0	M	1959-12-02	61	159.5	83.3	32.7434	0.74	82.51	107.53	273	363000	2	0.99	0.5	4	14.6	Nonreactive	1	0		4	6.43	A	5.77	0	0	0	0	0	0	1	0	0	0	1:320 reactive	320	27	3
76	1	1	8	2	0	M	1945-05-30	75	157.4	54	21.7964	0.75	65	101.53	33	82709	1b	1.06	0.6	3.6	11.5	Reactive	0	0		2	7.083	A	2.88	0	0	1	0	0	0	0	0	0	0	1:320 reactive	320	8	3			1:160 reactive	160
77	0	0			0	F	1953-09-05	67	153.8	58	24.5197	0.6	72.22	99.72	65	75655	1b	0.92	0.7	4.3	15.1	Nonreactive	0	0		0	6.43	A	1.74	0	0	0	0	0	0	0	0	0	0	1:80 reactive	80	4	3
78	1	1	26,27		1	F	1941-08-16	79	156	44	18.0802	0.98	32.33	54.75	49	344373	1b	0.97	0.5	4	9	Nonreactive	0	0		1	6.43	A	2.8	0	0	0	0	1	0	0	0	0	1	1:640 reactive	640	26	5			1:80 reactive	80
79	0	0			0	F	1935-08-23	85	148	46	21.0007	0.72	40.73	76.99	106	7446	2	0.94	0.8	3.5	14.3	Nonreactive	0	0		4	6.43	A	14.59	0	0	1	1	0	0	0	0	0	0	1:80 reactive	80	21	1
80	0	0			0	M	1939-11-27	81	160	54	21.0938	1.06	41.75	67.22	61	2301458	1	1.05	1.1	4.2	13.2	High Reactive	0	0		1	7.894	A	6.65	0	0	1	0	0	0	0	0	0	0	1:80 reactive	80	4	4			1:80 reactive	80
81	1	1	21		0	F	1959-01-02	61	146	57.4	26.9281	0.57	74.61	107.83	161	1483868	1	1.06	1	4.5	12.9	Nonreactive	1	0		4	7.083	A	6.33	0	0	1	0	0	0	0	0	0	0	1:320 reactive	320	21	2
82	0	0			0	M	1941-04-02	79	160	68	26.5625	1.35	35.14	50.98	41	895	1b	0.92	0.8	4	18.4	Nonreactive	0	0		0	9.302	A	2.26	0	1	1	0	0	0	0	0	1	0	1:80 reactive	80	4	3
83	0	0			0	F	1948-09-29	72	153	60	25.6312	0.55	72.69	108.65	17	1483868	inde	0.9	0.5	4.6	13.1	Nonreactive	0	0		0	6.43	A	2.16	0	0	1	0	0	0	0	0	0	0	1:80 reactive	80	4	5			1:80 reactive	80
84	1	0			0	F	1962-12-20	58	168.5	83	29.2333	0.59	96.97	105.06	44	1191493	2	0.97	1	4	14.4	Nonreactive	0	0		0	6.43	A	1.84	0	0	0	0	0	0	0	0	0	0	1:160 reactive	160	4	2			1:160 reactive	160
85	0	0			0	M	1982-01-24	38	178	96	30.2992	1.22	79.66	66.48	53	6616871	3	0.92	0.9	4.1	16.3	Nonreactive	0	0		0	8.333	A	0.92	0	1	0	0	0	0	0	0	0	0	1:80 reactive	80	8	3
86	1	0			0	F	1953-10-13	67	153	58	24.7768	0.69	62.2	84.86	48	330491	1b	0.94	0.5	4.1	14.2	Nonreactive	0	0		2	6.43	A	2.33	0	0	0	0	0	0	0	0	0	0	1:160 reactive	160	1	2			1:160 reactive	160
87	1	0			0	F	1963-11-26	57	157.5	71	28.6218	0.62	81.97	99.57	22	2713194	2	0.91	0.3	3.9	12	Nonreactive	0	0		4	6.43	A	0.93	0	1	0	0	0	0	1	0	0	0	1:160 reactive	160	1	2			1:160 reactive	160
88	0	0			0	M	1972-09-05	48	163.9	72.5	26.9886	0.91	82.47	88.92	62	6429913	1b	0.93	0.7	4.2	16.1	Nonreactive	0	0		0	6.43	A	0.95	0	0	0	0	0	0	0	0	0	0	1:80 reactive	80	4	3			1:80 reactive	80
89	0	0			0	M	1975-01-27	45	172.7	85	28.4993	0.87	98.41	94.89	150	638368	3	1.01	0.5	4.7	16.3	Nonreactive	1	0		4	6.541	A	1.57	0	0	0	0	0	0	1	0	0	0	1:80 reactive	80	4	4			1:80 reactive	80
90	0	0			0	F	1982-03-20	38	163.2	60	22.5274	0.52	129.49	131.97	31	1082421	2	0.97	0.5	4.2	13.2	Nonreactive	0	0		0	6.43	A	1.23	0	0	0	0	1	0	1	0	0	1	1:80 reactive	80	4	3
91	0	0			0	F	1968-02-20	52	156	63	25.8876	0.57	92.98	111.38	20	4880299	2	1.02	0.5	4.4	14.4	Nonreactive	0	0		0	6.652	A	0.92	0	0	0	0	0	0	0	0	0	0	1:80 reactive	80	4	1
92	0	0			0	F	1963-06-06	57	153	60	25.6312	0.88	55.45	66.23	49	2240000	inde	1.03	0.6	4.6	13.9	Nonreactive	1	0		4	6.761	A	3.31	0	0	0	0	0	0	1	0	1	0	1:80 reactive	80	4	2
93	0	0			0	M	1975-08-21	45	178	75	23.6713	0.89	101.7	92.44	34	8825492	1b	0.87	0.8	4.7	17.2	Nonreactive	0	0		0	6.43	A	0.96	0	0	0	0	0	0	0	0	0	0	1:80 reactive	80	4	4			1:80 reactive	80
94	1	1	1,4	3	0	F	1949-04-21	71	155.8	63	25.9541	0.61	68.75	96.69	169	37600000	2	1.02	0.9	4.4	15	Nonreactive	0	1	2020-12-23	2	6.652	A	3.27	0	0	1	0	0	0	1	0	0	0	1:320 reactive	320	4	3			1:320 reactive	320
95	0	0			0	M	1972-07-14	48	177	58	18.5132	1.27	57.72	60.53	74	2208718	2	1	0.6	4.2	12.3	Nonreactive	0	0		0	6.43	A	2.24	0	0	0	0	0	0	0	0	0	0	1:80 reactive	80	4	2
96	1	0			0	M	1965-10-19	55	169	80	28.0102	0.76	-86.99	106.48	85	275399	1b	1	1.1	4.2	16.3	Reactive	0	0		2	6.43	A	1.05	0	0	0	0	0	0	0	0	0	0	1:160 reactive	160	8	4			1:80 reactive	80
97	1	1	1,4,24		0	F	1952-11-13	68	152.5	44.5	19.1346	0.55	68.77	109.92	31	743179	1b	0.96	0.7	4.2	14.2	Nonreactive	0	0		2	6.43	A	2.07	0	0	0	0	0	0	0	0	0	0	1:320 reactive	320	4	3			1:320 reactive	320
98	1	1	1,4	3	0	F	1952-10-20	68	155	71.6	29.8023	0.79	54.87	72.37	82	197812	2	0.94	0.5	4.4	13.7	Nonreactive	0	0		1	6.43	A	1.4	0	0	1	0	0	0	0	0	0	0	1:320 reactive	320	4	2			1:320 reactive	320
99	1	1	1,4,8,23		0	F	1948-12-01	72	160.3	55.4	21.5597	0.71	61.26	81.15	38	9990000	1b	0.98	0.3	3.9	11.6	Nonreactive	0	0		1	6.43	A	2.28	0	1	1	0	0	0	0	0	0	0	1:320 reactive	320	4	4			1:320 reactive	320
100	0	0			0	M	1953-10-16	67	167	81	29.0437	1.25	49.4	57.61	21	1725507	1b	0.9	0.4	3.9	14.6	Nonreactive	0	0		1	6.43	A	1.82	0	0	0	0	1	0	1	0	0	1	1:80 reactive	80	4	3
101	0	0			0	F	1948-02-01	73	159.2	18.2	7.18101	0.73	19.72	78.37	21	4250000	1	0.86	0.4	3.8	12.6	Nonreactive	0	0		0	6.43	A	1.19	0	0	0	0	0	0	0	0	0	0	1:80 reactive	80	4	2			1:80 reactive	80
102	1	1	24		0	M	1951-09-20	69	160	70	27.3438	1.11	49.75	65.68	34	7484	2	0.99	1	4.4	15.3	Nonreactive	0	0		0	7.429	A	1.49	0	0	0	0	0	0	1	0	0	0	1:320 reactive	320	24	4
103	1	0			0	M	1957-09-17	63	159.4	60	23.6143	1.02	58.27	73.76	175	1964458	1b	1.01	1.2	4	14.6	Nonreactive	0	0		4	6.43	A	7.14	0	0	0	0	0	0	0	0	0	0	1:160 reactive	160	4	3			1:80 reactive	80
104	1	1	1	0	1	M	1947-01-15	74	160.2	58.1	22.6387	0.88	58.48	84.89	220	143	2	0.94	0.4	4	14.9	Nonreactive	0	0		1	6.43	A	1.27	0	0	0	0	0	0	1	0	0	0	1:640 reactive	640	1	3			1:640 reactive	640
105	1	0			0	F	1969-08-19	51	154.4	73.7	30.9153	1	53.21	58.69	104	3755569	2	2.29	0.7	4	15.5	Nonreactive	0	0		2	15.71	A	2.59	0	1	1	0	0	0	0	0	0	0	1:160 reactive	160	4	2
106	1	1	1,4	3	1	F	1953-01-17	68	160.1	56	21.8477	0.59	77.88	101.67	20	225495	1b	0.92	0.9	4.1	12.9	Nonreactive	0	0		0	6.43	A	2.26	0	0	1	0	0	0	0	0	0	0	1:1280 reactive	1280	4	2			1:640 reactive	640
107	1	1	4,27		0	F	1941-12-05	80	155.2	70.5	29.2689	0.95	38.12	56.89	28	27345	1b	1.24	0.7	3.2	7	Nonreactive	1	1	2020-09-11	3	8.839	A	6.28	0	1	1	0	1	0	0	0	0	1	1:320 reactive	320	4	2
108	0	0			0	F	1957-12-05	64	162.5	69.7	26.3953	0.78	63.84	74.59	135	660992	2	1.03	1.1	4	14	Nonreactive	0	0		3	7.121	A	9.09	0	0	0	0	1	0	0	0	0	0	1:80 reactive	80	4	4			1:80 reactive	80
109	0	0			0	F	1976-02-15	45	148.5	56.7	25.7117	0.61	86.6	106.55	149	3481305	1a	0.78	0.5	3.7	11.6	Nonreactive	0	0		4	6.43	A	31.87	0	0	0	0	0	0	1	0	0	0	1:80 reactive	80	4	3			1:80 reactive	80
110	0	0			0	M	1962-09-06	59	141.5	48.4	24.1731	1.04	46.57	73.35	32	4330000	inde	0.91	0.7	4.2	14.5	Nonreactive	0	0		0	6.805	A	1.21	0	0	0	0	0	0	1	0	0	0	1:80 reactive	80	4	1
111	1	0			0	M	1980-03-22	41	172	74	25.0135	0.89	99.49	94.67	157	1440504	2	1.02	0.8	4.3	14.8	Nonreactive	0	0		2	6.652	A	3.53	0	0	0	0	0	0	0	0	0	0	1:160 reactive	160	4	2
112	1	0			0	F	1947-12-10	74	150.2	75.2	33.3333	0.7	53.56	82.25	30	3249394	2	1.03	0.4	4.2	14.5	Nonreactive	0	0		3	6.761	A	3.71	0	0	1	1	0	0	0	0	0	0	1:160 reactive	160	1	2			1:160 reactive	160
113	0	0			0	M	1970-07-03	51	169.5	91	31.6739	1.01	76.68	78.19	66	55255	1	0.89	0.9	4.6	15	Nonreactive	0	0		1	6.525	A	1.55	0	0	0	0	0	0	1	0	0	0	1:80 reactive	80	4	2
114	1	0			0	F	1977-01-20	44	157	68	27.5873	0.63	93.9	103.14	10	2870192	1b	1.02	0.8	3.8	12.7	Nonreactive	0	0		1	6.652	A	1.65	0	0	0	0	0	0	0	0	0	0	1:160 reactive	160	4	3
115	1	1	26		0	M	1950-08-06	71	162	65	24.7676	4.79	11.48	12.12	74	1871910	2	1.13	0.4	3.2	7.9	Nonreactive	0	0		2	21.066	A	2.39	0	0	1	0	0	0	0	0	1	0	1:320 reactive	320	26	3
116	1	1	1,4,10,21		1	M	1952-03-01	69	165.1	60	22.0119	8.17	7.19	6.58	38	93306	2	0.97	0.3	2.6	5.8	Nonreactive	0	0		2	19.697	A	0.72	0	1	1	0	0	0	1	0	1	0	1:640 reactive	640	4	6			1:320 reactive	320
117	0	0			0	M	1973-09-28	48	176	99.2	32.0248	0.85	101.02	96.62	165	394138	2	0.87	0.6	4.4	15	Nonreactive	0	0		4	6.43	A	1.36	0	0	1	0	0	0	1	0	0	0	1:80 reactive	80	4	3			1:80 reactive	80
118	0	0			0	F	1960-04-11	61	157.2	56	22.6612	0.73	66.84	81.32	84	1937559	2	0.95	0.6	4.3	13.5	Nonreactive	0	0		2	6.43	A	2.56	0	0	0	0	0	0	0	0	0	0	1:80 reactive	80	1	3			1:80 reactive	80
119	1	0			0	M	1963-08-17	58	169.5	52	18.0994	0.74	80.03	109.02	26	8413367	1a	0.89	0.5	4	9.7	Nonreactive	0	0		0	6.43	A	0.76	0	0	0	0	1	0	1	0	0	1	1:160 reactive	160	4	4
120	0	0			0	F	1952-09-12	69	155.3	60	24.8776	0.73	58.77	79.28	51	282781	2	0.95	0.3	4	13.5	Nonreactive	0	0		0	6.43	A	1.25	0	1	1	0	0	0	0	0	0	0	1:80 reactive	80	4	3
121	1	1	1	0	1	F	1957-11-26	64	162	68	25.9107	0.59	83.94	102.95	57	940646	1b	1.02	0.7	4.3	14	Nonreactive	0	0		4	6.652	A	1.71	0	0	1	0	0	0	0	0	0	0	1:640 reactive	640	1	3			1:640 reactive	640
122	0	0			0	M	1947-07-15	74	160	76	29.6875	1.11	46.25	64.94	27	2034204	2	1.02	0.9	4.8	14.3	Nonreactive	0	0		0	7.651	A	1.91	0	1	1	0	0	0	0	0	0	0	1:80 reactive	80	4	2			1:80 reactive	80
123	1	1	8	2	0	F	1961-07-31	60	150	51	22.6667	0.61	74.32	129.26	92	17278	1b	1.25	2.1	3.6	9.7	Nonreactive	0	0		4	11.734	A	9.1	0	0	0	0	0	0	0	0	0	0	1:320 reactive	320	8	3
124	0	0			0	M	1966-10-08	55	152	43	18.6115	0.74	68.6	110.22	16	10404394	1a	0.91	0.3	4	12.4	Nonreactive	0	0		0	6.43	A	0.52	0	0	0	0	0	0	0	0	0	0	1:80 reactive	80	4	4			1:80 reactive	80
125	1	1	3		1	F	1933-02-26	88	159	59	23.3377	2.53	12.96	17.97	11	1078	2	0.95	0.3	3.9	10.5	Nonreactive	0	0		2	15.313	A	3.63	0	0	1	0	0	0	0	0	1	0	>1:5120 reactive	5120	3	3						>1:5120 reactive
126	1	1	1,4,21		1	M	1952-11-19	69	172.8	87.9	29.4375	0.96	66.73	77.89	77	234918	1b	1	1.2	3.6	12.9	Nonreactive	1	0		4	7.119	A	7.37	0	0	1	0	0	0	0	0	0	0	1:640 reactive	640	1	3			1:640 reactive	640
127	0	0			0	M	1962-05-28	59	166	73.3	26.6004	0.64	104.22	128.9	76	6065	2	1.06	0.5	3.8	12.1	Nonreactive	0	0		0	7.083	A	1.78	0	1	1	0	0	0	1	0	0	0	1:80 reactive	80	16	1
128	1	1	8,9		1	M	1957-10-10	64	156.1	56.2	23.0638	0.96	58.57	79.37	68	685837	2	1.03	0.7	4.3	10.2	Nonreactive	0	0		0	6.761	A	2.23	0	0	1	0	1	0	0	0	0	1	1:1280 reactive	1280	8	3
129	1	0			0	M	1971-09-11	50	166.5	70	25.2505	0.86	88.01	94.52	67	1071760	1b	1.07	0.7	4.1	11.9	Nonreactive	0	0		2	6.43	A	2.51	0	0	0	0	1	0	1	0	0	1	1:160 reactive	160	4	2
130	0	0			0	F	1981-07-14	40	153	48	20.5049	0.72	78.7	90.18	89	506969	3	0.93	0.6	4.3	14.8	Nonreactive	0	0		0	6.43	A	1.88	0	0	0	0	0	0	1	0	0	0	1:80 reactive	80	4	1
131	0	0			0	F	1960-01-28	61	156	60	24.6548	0.77	62.5	76.21	117	16694	2	0.92	0.4	4.2	12.5	Nonreactive	0	0		0	6.43	A	1.68	0	0	0	0	1	0	0	0	0	1	1:80 reactive	80	4	1
132	0	0			0	F	1960-05-20	61	157.5	62.5	25.1953	0.53	92.38	117.67	99	3745056	1b	0.93	0.5	3.9	11.4	Nonreactive	0	0		0	6.43	A	1.7	0	0	1	0	1	0	1	0	0	1	1:80 reactive	80	24	1
133	1	0			0	F	1952-05-25	69	148.3	43.1	19.5972	0.78	46.32	73.45	33	124000	1b	0.9	0.3	4.1	11.4	Nonreactive	0	0		3	6.43	A	2.02	0	1	0	0	0	0	0	0	0	0	1:160 reactive	160	8	3			1:80 reactive	80
134	0	0			0	M	1944-10-08	77	160.5	73.9	28.6876	1.04	47.41	69.43	34	6011145	2	1.14	0.7	4.2	16.5	Nonreactive	0	0		0	8.273	A	3.9	0	0	1	0	0	0	0	0	0	0	1:80 reactive	80	4	3			1:80 reactive	80
135	0	0			0	F	1966-03-28	55	164	82	30.4878	0.55	102.9	115.18	35	1089286	1b	0.98	0.5	3.7	14.1	Nonreactive	0	0		0	6.43	A	1.06	0	0	1	0	1	0	0	0	0	1	1:80 reactive	80	4	1
136	1	0			0	F	1971-12-31	50	153.6	65	27.5506	0.56	95.17	115.06	97	143272	2	0.95	0.5	4.4	15.7	Nonreactive	0	0		0	6.43	A	1.19	0	0	0	1	0	0	1	0	0	0	1:160 reactive	160	4	3			1:160 reactive	160
137	0	0			0	F	1977-07-02	44	154	69	29.0943	0.79	72.3	79.43	176	2002282	2	1.06	0.5	4.3	13.6	High Reactive	1	0		4	7.083	A	2.88	0	0	1	0	1	0	0	0	0	1	1:80 reactive	80	4	2			1:80 reactive	80
138	0	0			0	F	1945-06-21	76	140	32.5	16.5816	7.52	3.27	5.27	16	36526	1b	0.99	0.4	3.2	8.4	Nonreactive	0	0		4	19.697	B	14.97	0	1	1	0	0	0	0	0	1	0	1:80 reactive	80	4	3			1:80 reactive	80
139	1	0			0	F	1961-10-17	60	148	58.2	26.5705	0.53	83.4	118.07	51	884263	2	0.96	0.9	4.1	11.7	Nonreactive	0	0		0	6.43	A	7.48	0	0	0	0	1	0	0	0	0	1	1:160 reactive	160	1	3			1:160 reactive	160
140	0	0			0	F	1958-02-27	63	144.9	71.3	33.9588	0.66	61.9	90.75	12	1151385	2	1	0.4	4.3	11.7	Nonreactive	0	0		1	6.43	A	1.39	0	1	1	0	1	0	0	0	0	0	Negative	0	0	1	Negative
141	1	1	4	1	0	F	1934-11-07	87	155.5	61	25.2272	0.84	38.21	64.29	194	312	1b	0.98	0.8	3.9	13.8	Nonreactive	0	0		3	6.43	A	5.33	0	1	1	0	1	0	0	0	0	1	1:320 reactive	320	4	1
142	1	1	8	2	0	F	1950-01-04	71	155	60	24.974	0.51	81.46	118.88	99	3483	2	1.03	0.7	4.1	14.2	Nonreactive	0	0		2	6.761	A	3.55	0	0	0	0	0	0	0	0	0	0	1:320 reactive	320	8	3			1:160 reactive	160
143	0	0			0	F	1941-10-02	80	165	60	22.0386	0.9	44.86	60.56	43	1870297	2	0.97	0.8	4.2	12.1	Nonreactive	0	0		2	6.43	A	5.09	0	0	1	0	0	0	0	0	0	0	1:80 reactive	80	4	2
144	0	0			0	M	1981-05-29	40	177	78	24.8971	1	94.31	83.19	116	165372	1a	1.04	0.6	4.2	15	Nonreactive	0	0		0	6.43	A	0.91	0	0	0	0	0	0	0	0	0	0	1:80 reactive	80	4	1
145	1	1	1	0	0	F	1954-03-02	67	158	63	25.2363	0.8	56.88	83.47	29	1770000	2	0.95	1.5	4.3	13.2	Nonreactive	0	0		0	7.963	A	2.01	0	0	0	0	1	0	1	0	0	0	1:320 reactive	320	1	2			1:320 reactive	320
146	1	1	1	0	0	M	1958-04-01	63	163	75.4	28.3789	1.15	54.03	64.44	118	7063	1b	0.94	0.7	3.5	11.8	Nonreactive	0	0		4	7.768	A	4.27	0	0	1	0	0	0	1	0	0	0	1:320 reactive	320	1	2			1:320 reactive	320
147	1	0			0	M	1959-07-20	62	168.9	85.5	29.9714	0.82	82.21	95.52	133	1225489	1b	0.95	0.6	3.6	16.2	Nonreactive	0	0		3	6.43	A	3.22	0	1	0	0	0	0	0	0	0	0	1:160 reactive	160	1	2			1:160 reactive	160
148	0	0			0	M	1965-02-01	56	160.5	71	27.5618	1.08	60.87	70.73	96	2815088	1b	0.93	0.9	4.7	16.2	Nonreactive	0	0		0	6.43	A	1.38	0	1	1	0	0	0	1	0	0	0	1:80 reactive	80	4	3			1:80 reactive	80
149	0	0			0	F	1962-10-10	59	148	54	24.653	0.79	56.65	74.75	113	21259	1b	1.02	0.7	4.4	14.8	Nonreactive	0	0		1	6.652	A	2.08	0	0	0	0	0	0	0	0	0	0	1:80 reactive	80	4	2			1:80 reactive	80
150	1	1	4,24		0	F	1971-03-11	50	148.2	65.5	29.8226	0.52	95.87	124.82	39	4150000	1b	0.93	0.5	4.3	13	Nonreactive	0	0		0	6.43	A	1.16	0	0	1	0	0	0	1	0	0	0	1:320 reactive	320	4	3			1:160 reactive	160
151	0	0			0	M	1961-05-24	60	182	85	25.6612	0.76	107.35	104.98	58	5440000	1b	0.96	0.7	4.3	14.4	Nonreactive	0	0		1	6.43	A	1.74	0	1	0	0	0	0	0	0	0	0	1:80 reactive	80	4	3			1:80 reactive	80
152	0	0			0	F	1954-01-05	67	157	69	27.993	0.68	64.41	86.3	26	239411	2	0.96	1.4	4.1	14.5	Nonreactive	0	0		0	6.43	A	1.67	0	0	1	0	0	0	0	0	0	0	1:80 reactive	80	4	2			1:80 reactive	80
153	0	0			0	F	1948-01-12	73	158	44	17.6254	5.78	6.02	7.18	21	647743	1b	0.97	0.4	4.1	11.4	Nonreactive	0	0		2	19.697	A	2.11	0	1	1	0	0	0	0	0	1	0	1:80 reactive	80	4	2			1:80 reactive	80
154	0	0			0	F	1970-06-05	51	172	73	24.6755	0.63	102.07	100.03	154	387200	1a	1.06	1.2	3.4	14.4	Nonreactive	1	0		4	7.083	A	4.39	0	0	0	0	0	0	0	0	0	0	1:80 reactive	80	4	3			1:80 reactive	80
155	0	0			0	M	1978-05-26	43	170	81	28.0277	1.23	69	64.53	37	15166558	1a	0.92	0.6	4.3	16.1	Nonreactive	0	0		0	8.411	A	1.02	0	0	0	0	0	0	1	0	0	0	Negative	0	0	1	Negative
156	0	0			0	M	1979-08-08	42	166	56	20.3223	1.2	63.52	66.72	77	9238	1a	0.96	0.5	4.4	15.1	Nonreactive	0	0		0	8.175	A	1.08	0	0	0	0	0	0	0	0	0	0	1:80 reactive	80	4	3			1:80 reactive	80
157	0	0			0	F	1975-03-01	46	155.4	59	24.4315	0.63	90.26	102.19	130	2249	6	0.99	0.6	3.6	13.9	Nonreactive	0	0		0	6.43	A	1.83	0	0	0	0	0	0	0	0	0	0	1:80 reactive	80	4	3			1:80 reactive	80
158	1	0			0	M	1966-08-23	55	168.7	54.6	19.185	0.77	83.71	105.28	21	33035	2	0.97	0.8	4.6	15.9	Nonreactive	0	0		0	6.43	A	1.5	0	0	0	0	0	0	0	0	0	0	1:160 reactive	160	21	3			1:80 reactive	80
159	0	0			0	M	1943-07-27	78	160.5	67	26.0091	0.81	59.91	92.4	22	2876495	2	0.97	1	4.5	14.5	Nonreactive	0	0		0	6.43	A	2.28	0	0	1	0	0	0	1	0	0	0	1:80 reactive	80	4	3			1:80 reactive	80
160	1	1	1	0	0	F	1937-10-07	84	151.6	45	19.5801	2.86	10.4	15.75	25	31255	2	1.01	0.6	3.8	12.1	Nonreactive	0	0		0	6.43	A	8.11	0	0	1	0	0	0	0	0	1	0	1:320 reactive	320	1	3			1:320 reactive	320
161	0	0			0	F	1956-02-23	65	157	65	26.3702	0.71	62.63	82.62	21	1618955	1b	0.91	0.4	4.5	13.1	Nonreactive	0	0		0	6.43	A	0.91	0	0	0	0	0	0	0	0	0	0	1:80 reactive	80	4	3			1:80 reactive	80
162	0	0			0	M	1975-11-15	46	172	58	19.6052	0.82	92.34	101.6	21	2106312	6	1.05	0.4	4.2	14.6	Nonreactive	0	0		0	6.976	A	0.65	0	0	0	0	0	0	1	0	0	0	1:80 reactive	80	4	2			1:80 reactive	80
163	1	1	1	0	0	F	1942-10-20	79	150.4	41	18.1254	0.71	41.59	79.61	36	220320	1b	1.08	0.5	2.8	4.1	Nonreactive	1	0		4	7.292	A	32.84	0	0	0	0	0	0	0	0	0	0	1:320 reactive	320	1	3			1:320 reactive	320
164	1	0			0	F	1962-04-15	59	155.9	52.6	21.6418	0.52	94.78	121.12	113	459046	2	1.03	0.6	4.1	13.6	Nonreactive	0	0		1	6.761	A	2.04	0	0	0	0	0	0	0	0	0	0	1:160 reactive	160	1	3			1:160 reactive	160
165	0	0			0	F	1946-05-26	75	155.5	62	25.6408	0.65	60.56	89.1	24	3479	1b	0.94	0.6	3.9	13.9	Nonreactive	0	0		2	6.43	A	2.23	0	0	0	0	0	0	1	0	0	0	1:80 reactive	80	4	3			1:80 reactive	80
166	1	1	1	0	0	F	1943-05-15	78	148	56.3	25.7031	1.12	30.58	43.98	92	622572	2	0.94	0.6	4.3	12.9	Reactive	1	0		3	6.43	A	5.08	0	0	1	0	0	0	0	0	0	0	1:320 reactive	320	1	2			1:320 reactive	320
167	1	1	21		0	F	1951-10-10	70	151.1	45.4	19.8851	0.4	93.8	158.26	20	9174	2	1	0.4	4.3	12.6	Nonreactive	0	0		2	6.43	A	1.55	0	1	1	0	0	0	0	0	0	0	1:320 reactive	320	21	3			1:80 reactive	80
168	0	0			0	F	1952-11-05	69	152	60	25.9695	0.78	52.87	73.45	54	19516	Inde	0.97	0.7	4.2	14.2	Nonreactive	0	0		2	6.43	A	1.79	0	0	0	0	0	0	0	0	0	0	1:80 reactive	80	4	1
169	0	0			0	F	1955-04-08	66	155.6	67.9	28.0447	0.87	51.57	65.17	49	232870	1b	0.94	0.5	4.1	13.9	Nonreactive	0	0		0	6.43	A	1.52	0	1	0	0	0	0	1	0	0	0	1:80 reactive	80	4	3			1:80 reactive	80
170	0	0			0	F	1972-02-04	49	153.5	51	21.6448	0.64	84.1	98.63	13	241075	2	0.97	0.5	4.4	12.9	Nonreactive	0	0		0	6.43	A	1.2	0	0	0	0	0	0	1	0	0	0	1:80 reactive	80	4	3			1:80 reactive	80
171	0	0			0	M	1958-05-02	63	165.6	77	28.0783	4.45	14.4	13.48	102	3820975	6	0.99	1.2	3.9	12.1	Nonreactive	0	0		3	20.386	A	2.63	0	0	1	1	0	0	1	0	1	0	1:80 reactive	80	1	2			1:80 reactive	80
172	0	0			0	F	1946-05-23	75	149	54	24.3232	0.9	40.41	61.21	25	2836929	2	0.95	0.8	4.1	13	Nonreactive	0	0		3	6.43	A	4.27	0	0	0	1	0	0	0	0	0	0	1:80 reactive	80	4	2			1:80 reactive	80
173	0	0			0	F	1944-07-09	77	145.7	73	34.3877	0.83	40.7	66.84	35	5749383	1b	0.94	0.4	3.8	7	Nonreactive	1	1	2021-02-02	4	6.43	A	8.2	0	0	1	0	1	0	0	0	0	1	1:80 reactive	80	4	3			1:80 reactive	80
174	0	0			0	F	1952-08-02	69	162.9	71.9	27.0948	0.65	71.88	90.64	29	5477321	2	1.03	1.3	4.4	13.6	Nonreactive	0	0		0	7.753	A	1.01	0	0	0	0	0	0	1	0	0	0	1:80 reactive	80	4	3			1:80 reactive	80
175	0	0			0	M	1953-01-16	68	163.5	38.5	14.4021	0.55	70	148.14	28	667214	2	1.04	1	2.9	8.5	Nonreactive	0	0		0	6.869	B	1.16	0	0	0	0	1	0	0	0	0	1	1:80 reactive	80	4	2
176	0	0			0	F	1976-09-02	45	157.7	63	25.3324	0.65	90.79	99.02	93	2817351	6	1.03	0.8	4.3	15.3	Nonreactive	0	0		3	6.761	A	1.5	0	0	0	0	0	0	0	0	0	0	1:80 reactive	80	4	2
177	0	0			0	F	1981-04-03	40	164.6	57.8	21.3338	0.68	98.54	95.83	118	16500000	3	0.9	0.7	4.3	16.1	Nonreactive	0	0		0	6.43	A	2.28	0	0	0	0	0	0	1	0	0	0	Negative	0	0	1	Negative
178	0	0			0	F	1963-09-11	58	143	44	21.5169	0.82	51.71	71.86	64	1288205	1b	0.96	0.6	4	13.4	Nonreactive	0	0		1	6.43	A	1.32	0	0	0	0	0	0	0	0	0	0	Negative	0	0	1	Negative
179	0	0			0	F	1940-11-14	81	152	60	25.9695	0.97	35.33	55.26	41	538307	2	1.17	1.7	3.4	12.6	Nonreactive	0	0		4	10.194	A	8.67	0	0	0	1	0	0	0	0	0	0	1:80 reactive	80	4	2
180	0	0			0	M	1992-06-06	29	175	65	21.2245	0.87	115.18	104.49	743	10286262	1a	0.92	1	4.1	15.7	Nonreactive	0	0		0	6.43	A	0.18	0	0	0	0	0	0	0	0	0	0	1:80 reactive	80	4	1
181	1	0			0	F	1957-11-25	64	162	59	22.4813	0.83	59.67	69.43	74	755791	1b	1.15	1.2	4.3	13.6	Nonreactive	0	0		2	8.685	A	2.41	0	0	0	0	0	0	0	0	0	0	1:160 reactive	160	4	4		≧1:160(+)	1:160 reactive	160
182	0	0			0	M	1950-03-07	71	163.5	70	26.1856	0.83	67.49	91.33	148	708	2	1.13	7	3.8	11.5	Nonreactive	1	0		4	15.154	B	17.92	0	0	1	0	0	0	1	0	0	0	1:80 reactive	80	4	2			1:80 reactive	80
183	1	0			0	M	1950-12-18	71	151.6	58	25.2365	0.94	51.1	79.34	21	2091776	2	1	0.8	4.2	13.8	Nonreactive	0	0		0	6.43	A	1.97	0	0	0	0	0	0	1	0	0	0	1:160 reactive	160	1	2		≧1:160(+)	1:160 reactive	160
184	1	0			0	M	1961-08-18	60	171.2	70.6	24.0878	0.84	84.44	93.53	60	465448	1	1.26	2.3	2.9	8.7	Nonreactive	1	1	2021-05-11	4	12.167	B	7.21	0	1	0	0	1	0	1	0	0	1	1:160 reactive	160	4	1
185	0	0			0	F	1955-07-24	66	151.5	57.8	25.1827	7.05	6.06	5.84	26	267464	1	0.97	0.5	4.4	11.3	Nonreactive	0	0		2	19.697	A	2.18	0	0	1	0	1	0	0	0	1	1	1:80(+)	80	R	1		1:80(+)
186	1	1	3		1	F	1940-01-05	81	152.1	55.1	23.8173	3.38	10.15	13.05	80	553427	1b	1.2	1.5	2.3	9.1	Nonreactive	1	0		4	19.618	B	9.65	0	0	0	0	0	0	1	0	0	0	1:5120 reactive	5120	3	3		≧1:160(+)	1:160 reactive	160		1:5120 reactive
187	1	1	1	0	0	M	1953-01-02	68	162	73.9	28.1588	1.17	49.06	62.18	37	667214	1b	1.01	0.8	4.1	14.2	Nonreactive	0	0					2.26	0	0	0	0	0	0	0	0	0	0	1:320 reactive	320	1	4		≧1:160(+)	1:320 reactive	320
188	1	0			0	F	1952-02-29	69	154	46	19.3962				28	27900000	1b	1.02	0.5	4.6	14.2	Reactive	0	0						0	0	1	0	0	0	0	0	0	0	1:160 reactive	160	8	2		≧1:160(+)
189	0	0			0	M	1927-10-06	94	170	79	27.3356				283	2521853	2	1.03	0.6	4.2	12.7	Reactive	0	0						0	0	0	0	0	0	0	0	0	0	1:80(+)	80	R	1		1:80(+)
190	1	1	21		0	M	1942-10-22	79	150	58	25.7778	1.05	39.54	68.31	55	2684033	1b	1.28	0.6	3.7	15.7	Nonreactive	0	1	2021-06-02					0	0	0	0	1	0	0	0	0	1	1:320 reactive	320	21	2			1:160 reactive	160
191	0	0			0	M	1953-11-21	68	172	65	21.9713	0.78	82.56	99.28	115	735142	1b	1.03	0.8	3.6	16.9	Nonreactive	0	0					5.93	0	0	0	0	0	0	0	0	0	0	1:80(-)	80	R	1		1:80(-)
192	0	0			0	M	1981-08-08	40	165	75	27.5482				211	347979	2	1.14	1.1	4.1	15.6	Nonreactive	1	0					2.41	0	0	0	0	0	0	0	0	0	0	1:80 reactive	80	21	1
193	0	0			0	M	1971-03-02	50							179	37163	1a	1.29	1.5	3.2	13.7	Nonreactive	0	0					6.93	1	0	0	0	0	0	0	0	0	0	1:80 reactive	80	4	2
194	0	0			0	M	1954-06-20	67	153	54	23.0681	1.16	44.66	62.99	33	6034958	1b	0.98	0.4	4.5	15.9	Nonreactive	0	0					0.9	0	1	1	0	0	0	0	0	0	0	1:80 reactive	80	4	3			1:80 reactive	80
195	0	0			0	M	1949-01-20	72	167.5	55.9	19.9243	0.81	65.18	93.94	86	15422	1b	1.05	0.4	4	11.8	Nonreactive	0	0					3.21	0	0	1	0	0	0	0	0	0	0	1:80 reactive	80	4	3
196	0	0			0	F	1955-03-01	66	148	44.8	20.4529	0.5	78.28	123.44	16	459046	1b	1.06	0.5	3.6	11.8	Nonreactive	0	0						0	0	0	0	0	0	0	0	0	0	1:80 reactive	80	4	1
197	0	0			0	F	1934-08-06	87	146	56.5	26.5059	0.68	41.96	82.04	28	267464	1a	1.05	0.9	4.2	12	Nonreactive	0	0						0	1	1	0	0	0	0	0	0	0	1:80 reactive	80	4	4			1:80 reactive	80
198	0	0			0	M	1966-11-08	55	164	68	25.2826	1	69.42	77.87	153	614008	1a	1.07	0.8	4.3	17	Nonreactive	0	0					1.32	0	0	1	0	0	0	0	0	0	0	1:80 reactive	80	4	4
199	0	0			0	F	1937-11-15	84	152	52	22.5069	0.64	50.82	88.62	42	3540714	Inde	1.01	0.6	4.3	15.2	Nonreactive	0	0					2.31	0	0	1	0	0	0	0	0	0	0	1:80 reactive	80	4	2			1:80 reactive	80
200	0	0			0	M	1941-10-13	80	163.5	58	21.6966	1.64	29.47	40.73	82	131975	2	1.13	0.9	2.8	11.1	Nonreactive	0	1				A		0	1	1	0	0	0	0	0	0	0	1:80 reactive	80	4	4			1:80 reactive	80
201	0	0			0	M	1959-12-25	62	164.4	64	23.6797	0.76	84.21	104.27	97	160216	1b	1.06	0.6	4.1	15.7	Nonreactive	0	0					1.83	0	1	0	0	0	0	0	0	0	0	1:80 reactive	80	4	2
202	0	0			0	M	1947-12-08	74	159.6	57.9	22.7307	0.83	61.54	90.82	18	107000000	1b	1	0.7	4	12.6	Nonreactive	0	0					2.49	0	0	0	0	0	0	0	0	0	0	1:80 reactive	80	4	1
203	0	0			0	M	1975-09-01	46	176	100	32.2831					4606582	1a.2	1.04	1.2	4.2	16.3	Nonreactive	0	0						0	0	0	0	0	0	0	0	0	0	Negative	0	0	1	Negative
204	0	0			0	F	1970-06-10	51	146.5	48	22.3648	0.67	71.98	93.17	27	5228608	1b	0.97	0.4	4.1	13.3	Nonreactive	0	0					1.29	0	0	0	0	1	0	0	0	0	1	1:80 reactive	80	4	3			1:80 reactive	80
205	0	0			0	F	1939-11-08	82	148.6	75	33.9644	0.88	36.69	61.83	30	412	1B	1.03	0.5	3.5	13	Nonreactive	0	0			6.761		5.38	0	1	1	0	0	0	0	0	0	0	1:80 reactive	80	8	2
206	0	0			0	F	1971-07-18	50	159	56.9	22.507	0.52	109.11	125.33	22	5316	3	0.94	0.4	4.2	14.4	Nonreactive	0	0					0.56	0	0	0	0	0	0	0	0	0	0	Negative	0	0	1	Negative
207	1	1	1,8		1	F	1944-11-24	77	155	75	31.2175	0.55	68.97	107.46	193	3053913	2	1.06	0.4	4	13.4	Nonreactive	0	0					5.71	0	0	0	0	0	0	0	0	0	0	1:1280 reactive	1280	1	4			1:1280 reactive	1280
208	1	1	1	0	1	F	1958-10-11	63	160	80	31.25	4.42	-8.64	10.14	14	728736	2	1	0.4	3	7	Nonreactive	0	0					1.96	0	1	1	0	0	0	0	0	1	0	1:640 reactive	640	1	1			1:640 reactive	640
209	1	0			0	F	1942-02-20	79							87	55637	1b	1.04	0.6	3.8	12.2	Nonreactive	0	0					4.86	0	1	1	0	0	0	0	0	0	0	1:160 reactive	160	1	4			1:160 reactive	160
210	0	0			0	F	1962-03-29	59	155	44	18.3143				19	2716	1b	1.03	0.4	3.4	7	Nonreactive	0	0						0	1	1	0	0	0	0	0	1	0	1:80 reactive	80	1	2			1:80 reactive	80
211	0	0			0	M	1970-10-01	51	166.4	70	25.2808				149	827000	2a	1.04	0.5	4.2	14.1	Reactive	0	0					2.9	0	0	0	0	0	0	0	0	1	0	1:80 reactive	80	4	4
212	0	0			0	M	1957-10-20	64	170.2	88	30.3783	0.83	80.3	93.57	59	2870192	1b	1	0.8	4.3	16.1	Nonreactive	0	0					1.84	0	0	0	0	0	0	0	0	0	0	1:80 reactive	80	4	2
213	1	1	1,4,6,7,8,21		1	F	1966-04-10	55				0.77	-54.73	78.12	22	12723536	1b	0.96	0.3	4.4	14.4	Nonreactive	0	0					1.05	0	0	0	0	0	0	0	0	0	0	1:2560 reactive	2560	1	6			1:2560 reactive	2560
214	1	1	27		0	F	1979-12-03	42	155	71	29.5525	0.48	124.18	142.53	112	112	3	0.96	0.4	3.9	14.1	Nonreactive	0	0					0.71	0	0	0	0	0	0	0	0	0	0	1:320 reactive	320	27	3
215	1	0			0	M	1935-04-15	86	165	62	22.7732	1	45.45	71.19	22	29400000	2b	1.06	0.82	3.8	11	Nonreactive	1	1						0	0	1	0	1	0	0	0	0	1	1:160 reactive	160	1	4			1:160 reactive	160
216	0	0			0	M	1960-10-25	61	172	75	25.3515	0.86	82.16	90.71	65	68893	1b	1.08	0.7	4.6	15.3	Nonreactive	0	0					3.06	0	0	1	0	0	0	0	0	0	0	1:80 reactive	80	4	3
217	1	1	1,4,27		0	M	1980-10-25	41	175	76	24.8163	0.86	106.32	98.49	55	110094	1a	1.02	0.5	4.4	17.1	Nonreactive	0	0					0.6	0	0	0	0	0	0	0	0	0	0	1:320 reactive	320	4	4			1:320 reactive	320
218	1	0			0	F	1964-02-01	57	150	72	32	0.71	-58.66	85.15	34	5838343	1b	1	0.5	4.4	14.9	Nonreactive	0	0					2.12	0	1	1	0	0	0	0	0	0	0	1:160 reactive	160	8	5			1:80 reactive	80
219	1	0			0	F	1956-03-25	65	150	70	31.1111	0.84	51.27	68.26	144	1554	1b	1.09	0.5	4.1	13.1	Nonreactive	0	0					3.03	0	0	0	0	0	0	0	0	0	0	1:160 reactive	160	4	4
220	0	0			0	F	1955-07-01	66	152.1	51	22.0451	0.56	77.89	108.65	18	23022	1b	0.96	0.5	4	12.4	Nonreactive	0	0					1.51	0	0	0	0	0	0	0	0	0	0	1:80 reactive	80	4	3			1:80 reactive	80
221	0	0			0	M	1953-05-20	68	161	50	19.2894	1.21	41.9	59.82	21	247	2	0.98	1	4.9	14.4	Nonreactive	0	0					2.21	0	0	0	0	0	0	0	0	0	0	1:80 reactive	80	4	5
222	1	1	16		1	F	1947-11-20	73	149.5	52	23.266	0.58	65.05	101.9	81	1382135	1b	1.01	0.5	4.4	14.6	Nonreactive	0	0				A	3.07	0	0	0	0	0	0	0	0	0	0	>1:5120 reactive	5120	16	1
223	1	0			0	F	1980-06-09	40	162	90	34.2936	0.82	79.47	77.21	110	1085830	1B	1	0.4	2.9	10.6	Nonreactive	1	0				A	1.09	0	0	0	0	0	0	0	0	0	0	1:160 reactive	160	7	4
224	0	0			0	F	1946-11-18	74	151	61	26.7532	0.59	64.18	99.64	15	1155334	2a	1	0.5	4	12.4		0	0					1.75	0	0	1	0	0	0	0	0	0	0	1:80 reactive	80	4	4			1:80 reactive	80
225	0	0			0	F	1963-10-10	57	150	48	21.3333	0.54	87.1	116.36	56	2033352	1b	1.02	0.3	3.8	13.1	Nonreactive	0	0					3.08	0	0	0	0	0	0	0	0	0	0	1:80 reactive	80	4	3			1:80 reactive	80
226	0	0			0	F	1975-05-11	45	151	60	26.3146	0.51	106.87	130.41	18	647462	1a	0.95	0.4	4.3	13.3		0	0					0.58	0	0	0	0	0	0	0	0	0	0	1:80 reactive	80	4	2			1:80 reactive	80
227	1	1	1,4	3	0	M	1941-09-20	79	162	57.9	22.0622	1.76	28.08	37.74	44	4618434	inde	0.97	0.69	3.5	9.6	Nonreactive	0	0						0	0	0	0	0	0	0	0	0	0	1:320 reactive	320	4	3			1:320 reactive	320
228	1	1	1,4,27		0	F	1965-02-13	55	155	59	24.5578	0.48	106.62	134.28	136	680000	1a	1.09	1.3	3.9	14	Nonreactive	0	0					3.34	0	0	0	0	0	0	0	0	0	0	1:320 reactive	320	4	5			1:320 reactive	320
229	0	0			0	M	1945-06-21	75	161.5			0.82	-61.65	91.59	23	1031688	2	1.37	1.1	3.6	14.4	Nonreactive	0	0					3.76	0	0	0	0	1	0	0	0	0	0	1:80 reactive	80	4	3
230	1	0			0	M	1977-10-24	43	170	61.6	21.3149	0.93	-81.12	88.68	108	5064087	6	1.31	1.7	3	13.3	Nonreactive	1	0				A	7.3	0	0	0	0	0	0	0	0	0	0	1:160 reactive	160	4	4
231	1	1	7,21		1	M	1971-05-17	49	172	59.6	20.146	12.79	5.89	4.19	16	4275	1b	1	0.3	2.7	7.7	Nonreactive	0	0						0	1	1	0	0	0	0	0	1	0	1:640 reactive	640	21	3			1:160 reactive	160
232	1	1	1,6		0	M	1939-11-17	81	154	47.8	20.1552	0.75	-61.19	100.21	276	93	1b	1.11	0.4	3.8	13.7	Nonreactive	0	0						0	0	1	0	0	0	0	0	0	0	1:320 reactive	320	1	3			1:320 reactive	320
233	1	1	4,10		0	F	1951-12-25	69	147	38	17.5853	0.75	42.47	76.85	16	20500	1b	1.06	0.7	4.3	10	Nonreactive	0	0					4.41	0	0	0	0	0	0	0	0	0	0	1:320 reactive	320	4	3
234	0	0			0	M	1959-01-18	61	173	48	16.038	0.92	57.25	83.64	14	2006495	2	1.03	0.5	3.9	14.6	Reactive	0	0					2.26	0	0	0	0	0	0	0	0	0	0	1:80 reactive	80	4	4			1:80 reactive	80
235	1	0			0	M	1943-09-17	77	167.9	68	24.1217	1.27	42.39	55.14	78	27419	1b	1.01	0.7	3.8	16	Nonreactive	0	0					2.85	0	0	1	0	0	0	0	0	0	0	1:160 reactive	160	1	3			1:160 reactive	160
236	0	0			0	M	1950-10-07	70	160	60	23.4375	2.1	25.93	31.47	47	77759	1b	0.98	0.4	3.8	10.9	Nonreactive	0	0						0	1	1	1	0	0	0	0	0	0	1:80 reactive	80	4	2
237	1	1	4,6,7,8		0	M	1973-01-09	47	177	69.6	22.2158	0.63	139.21	136.51	189	2807838	1b	1.1	0.9	4	15.3	Reactive	0	0					3.31	0	1	0	0	0	0	0	0	0	0	1:320 reactive	320	4	6			1:160 reactive	160
238	1	1	1,4,24,27		0	F	1934-06-16	86		55		0.66	-40.57	84.92	20	4910000	1b	1	0.8	4.3	12	Nonreactive	0	1	2020-11-25				4.65	0	0	1	0	0	0	0	0	0	0	1:320 reactive	320	4	5			1:320 reactive	320
239	1	1	1	0	1	M	1932-01-21	88	161	52	20.061	0.85	44.18	85.07	17	569	2	0.97	0.5	3.6	14.6	Nonreactive	0	0					2.89	0	0	0	0	0	0	0	0	0	0	1:2560 reactive	2560	1	3			1:2560 reactive	2560
240	0	0			0	F	1957-12-30	63	151.9	46.7	20.2396	0.7	60.65	84.79	30	1224629	1	1	0.8	4.3	12.4	Nonreactive	1	0					2.39	0	0	0	0	0	0	0	0	0	0	1:80 reactive	80	4	3			1:80 reactive	80
241	1	1	1,4	3	0	F	1955-07-01	65	150	48	21.3333	1.11	38.29	49.33	8	2769591	2	1	0.5	4.3	12	Nonreactive	0	0					4.79	0	1	1	0	0	0	0	0	0	0	1:320 reactive	320	4	3			1:320 reactive	320
242	1	1	8,11		0	M	1978-01-02	42	178	80	25.2493	0.79	118.19	107.56	127	1603	2	1.03	0.7	4.6	14.5	Nonreactive	0	0					1.1	0	0	0	0	0	0	0	0	0	0	1:320 reactive	320	8	3
243	1	1	4	1	0	F	1948-09-02	72	155	73	30.385	0.72	56.86	79.62	124	2250000	1b	1.21	1.1	3.6	11.5	Nonreactive	1	0					13.99	0	0	0	0	1	0	0	0	0	0	1:320 reactive	320	4	2
244	0	0			0	M	1986-07-08	34	163	47	17.6898	1.1	-74.95	76.63	427	521	3	1.03	0.8	4.7	17	Nonreactive	0	0					1.62	1	0	0	0	0	0	0	0	0	0	1:80 reactive	80	4	3
245	0	0			0	M	1976-08-10	44	181	89	27.1664	0.88	107.12	94.08	41	707530	1a	0.94	0.9	4.4	17.3	Nonreactive	0	0					0.59	0	0	0	0	0	0	0	0	0	0	1:80 reactive	80	4	4
246	0	0			0	M	1962-01-24	58	170	70	24.2215	0.84	85.42	93.85	71	46492	2	0.99	0.6	4.3	15.3	Nonreactive	0	0					1.02	0	0	1	1	0	0	0	0	0	0	1:80 reactive	80	4	2			1:80 reactive	80
247	1	0			0	F	1950-12-16	70	145	49	23.3056	0.92	-37.73	60.53	29	905653	1b	0.96	0.4	4.1	11.9	Nonreactive	0	0					2.51	0	1	0	0	0	0	0	0	0	0	1:160 reactive	160	1	6			1:160 reactive	160
248	1	0			0	M	1982-01-13	38	165	50.7	18.6226	0.76	94.51	114.78	45	26861	1b	1.09	0.4	4.7	13.3	Nonreactive	0	0					0.88	0	0	0	0	0	0	0	0	0	0	1:160 reactive	160	21	2			1:80 reactive	80
249	1	0			0	F	1966-06-08	54	147	47	21.7502	0.7	67.01	87.53	46	3246128	1b	0.95	0.5	3.8	12.8	Nonreactive	0	0						0	1	1	0	1	0	0	0	0	0	1:160 reactive	160	1	4			1:160 reactive	160
250	0	0			0	F	1973-01-02	47	155	55	22.8928				38	759	2	0.99	0.7	4.5	15.9	Nonreactive	0	0					0.84	0	0	0	0	0	0	0	0	0	0	1:80 reactive	80	4	3
251	0	0			0	F	1960-01-24	60	162	50	19.052	0.67	70.48	89.78	30	4938607	1b	0.93	0.3	4.6	12.4	Nonreactive	0	0					1.38	0	0	0	0	0	0	0	0	0	0	1:80 reactive	80	4	2
252	1	1	4,21,27		0	F	1938-03-02	82	153	50	21.3593				29	2663029	1b	1	0.43	4	12.9	Nonreactive	0	0						0	0	0	0	1	0	0	0	0	0	1:320 reactive	320	4	4			1:80 reactive	80
253	1	1	4	1	1	F	1956-10-28	64	155	58	24.1415	0.79	57.92	73.27	40	7220000	1b	0.99	0.8	4.3	13	Nonreactive	0	0						0	0	0	0	0	0	0	0	0	0	1:1280 reactive	1280	4	3			1:160 reactive	160
254	0	0			0	F	1960-12-01	60	156	52	21.3675	0.45	108.3	142.61	37	10600000	1b	1.1	0.7	4.5	13.1	Reactive	0	0						0	0	0	0	0	0	0	0	0	0	1:80 reactive	80	4	4			1:80 reactive	80
255	1	1	8	2	0	M	1964-12-17	56	173	84	28.0664	0.64	118.67	129.84	51	21600000	1b	0.97	0.4	4.4	14.3	Nonreactive	0	0					5.09	0	0	1	0	0	0	0	0	0	0	1:320 reactive	320	8	3			1:160 reactive	160
256	1	0			0	M	1951-11-09	69	160			1	-55.22	74.53	49	3807823	1b	1	0.5	3.8	13.3	Nonreactive	0	0					1.82	0	1	1	1	1	0	0	0	0	0	1:160 reactive	160	4	3
257	1	0			0	M	1967-10-31	53	176	84.5	27.2792	0.59	137.63	144.25	255	12200000	2	1.06	1.1	4.4	16	Nonreactive	0	0					1.46	0	0	0	0	0	0	0	0	0	0	1:160 reactive	160	4	5			1:160 reactive	160
258	1	0			0	F	1960-08-15	60	155	70	29.1363	0.52	86.63	120.28	152	3338220	2	1.13	0.7	4.2	14.7	Nonreactive	0	0					2.59	0	0	0	0	0	0	0	0	0	0	1:160 reactive	160	4	4
[truncated: 29 more columns]
